# Supplementary material for: BSR-Seq analysis provides insights into the cold stress response of Actinidia arguta F1 populations
Source: BMC Genomics. 2021 Jan 22;22:72. doi: 10.1186/s12864-021-07369-9 (PMC7821520; doi:10.1186/s12864-021-07369-9)
Supplement: Supplementary file 1 — Additional file 1: Table S1. Relative electrolyte leakage (REL) of 492 populations subjected to − 30 °C treatment. [file 12864_2021_7369_MOESM1_ESM.xlsx]

## Sheet: 492 populations
Supplementary table S1. Relative electrolyte leakage (REL) of 492 populations subjected to -30 ℃ treatment						Note: Populations with yellow color were selected as tolerant pool, populations with blue color were selected as sensitive pool
Population	Relative electrolyte leakage (REL)/%			Average REL/%	Stdev
	C1	C2	C3
A-34	43.6019	42.7313	42.4893	42.9408	0.00585161
B-58	42.4528	43.2486	45.2261	43.6425	0.0104898
B-252	44.3299	43.6548	42.439	43.4746	0.00958235
A-23	40.991	44.5498	45.0237	43.5215	0.0220425
R2-28	46.1538	42.5856	43.083	43.9408	0.0193263
A-21	45.2586	43.6735	42.9185	43.9502	0.0119437
B-204	44.2857	43.0493	48.2412	45.1921	0.0271202
A-128	44.8276	45.6067	46.1847	45.5397	0.00681054
B-183	46.4286	47.4178	43.3333	45.7266	0.0213082
B-161	47.2222	44.5415	49.2683	47.0107	0.0237049
89	49.1736	46.3235	46.6192	47.3721	0.0156709
B-231	46.1538	48.954	47.3913	47.4997	0.0140321
B-175	48.8889	47.4576	46.473	47.6065	0.0121479
B-63	48.7069	46.0251	49.5614	48.0978	0.0184516
A-75	38.7324	54.2453	51.4019	48.1265	0.0825884
R2-2	48.0469	48.4615	48.8806	48.463	0.00416863
B-166	49.7908	49.2126	47.4708	48.8247	0.0120764
B-45	47.8448	50.4202	48.5714	48.9455	0.0132779
53	55.102	51.0204	41.3655	49.1626	0.0705421
B-3	49.5968	49.4024	49.3827	49.4606	0.00118317
B-113	44.5887	50	54.0909	49.5599	0.0476635
B-272	47.6744	47.9675	53.3898	49.6772	0.0321853
A-42	48.3254	49.7608	50.9615	49.6826	0.0131983
B-184	48.5944	51.1416	49.7925	49.8428	0.0127433
B-52	52.1327	49.0991	49.0991	50.1103	0.0175145
13	52.3622	50.7874	47.2727	50.1408	0.0260563
B-139	50.4	50.431	50.2041	50.345	0.00123055
A-129	48.0144	48.9051	54.1502	50.3566	0.0331541
85	50.8197	50.6494	50.7752	50.7481	0.000883405
B-257	51.4451	50	51.1905	50.8785	0.00771399
A-83	51.6129	50.996	50.2075	50.9388	0.00704462
R2-21	49.6795	53.2646	50	50.9814	0.0198383
37	48.6301	50.6897	53.6913	51.0037	0.0254514
B-228	52.5822	49.5	51.269	51.1171	0.0154669
B-47	54.2857	47.3029	51.7699	51.1195	0.0353655
B-185	48.7705	53.2468	51.8519	51.2897	0.0229047
A-125	50.8772	50.4425	53.4979	51.6059	0.0165294
B-145	50.5929	50.8264	53.617	51.6788	0.0168262
B-136	50.2092	52.1739	53.527	51.97	0.0166825
A-61	51.5625	53.6082	50.7538	51.9748	0.0147123
R2-17	50.3521	50.5155	55.1155	51.9944	0.0270423
B-123	51.1211	52.7523	52.1739	52.0158	0.00827029
B-50	49.7674	52.8846	53.5545	52.0689	0.0202103
B-235	51.9824	52.1552	52.6786	52.272	0.00362512
B-172	53.668	51.7606	51.6892	52.3726	0.011224
B-178	51.1194	56.5737	50.1792	52.6241	0.0345261
B-241	55.5556	50.6912	51.8018	52.6829	0.0254904
B-101	53.5211	51.6746	52.9126	52.7028	0.00940955
A-195	54.7009	50.885	52.5641	52.7166	0.0191252
B-259	46.9613	50.5952	49.162	48.9062	0.0183041
122	51.3761	50.6726	56.1321	52.727	0.0296982
B-281	58.3333	50	50	52.7778	0.0481125
A-64	52.9126	52.451	52.9703	52.778	0.00284643
B-94	51.6949	54.8523	51.8672	52.8048	0.0177528
R2-4	57.0881	50.7519	50.9225	52.9208	0.0360998
16	52.5	54.0426	52.2267	52.9231	0.00979064
A-30	54.7619	56.1728	47.8495	52.9281	0.0445442
B-197	53.3981	52.5253	0	52.9617	0.00617167
B-269	54.7486	50.2793	54.023	53.017	0.0239847
B-234	54.185	50	55.0218	53.069	0.0269052
134	51.073	54.3396	53.8136	53.0754	0.0175398
A-136	55.144	52.5097	51.5748	53.0762	0.0185082
A-38	52.2843	53.6232	53.4653	53.1243	0.00731732
A-135	55.0201	50.7752	53.6122	53.1358	0.0216216
B-211	53.9906	52.6316	52.8889	53.1704	0.00721915
A-126	48.8281	56.2992	54.4776	53.2016	0.0389555
R2-7	53.8153	50.7463	55.5556	53.3724	0.0243504
B-49	47.8114	57.3477	55.1971	53.4521	0.0500188
B-194	49.6503	54.0541	56.6524	53.4523	0.0353958
57	55.5901	50.6329	54.2662	53.4964	0.0256667
191	53.9906	54.1284	52.4664	53.5285	0.00922388
B-192	53.8462	54.9738	51.9417	53.5872	0.0153253
B-190	53.3613	54.2373	53.1818	53.5935	0.00564731
101	56.4103	51.9531	52.5896	53.651	0.0241068
B-237	57.4163	51.046	52.7897	53.7507	0.0329205
A-84	53.2	55.6485	52.4528	53.7671	0.0167163
B-162	49.8008	53.8793	57.6419	53.774	0.0392162
A-81	53.9683	52.5692	54.902	53.8131	0.0117411
B-275	55.3191	54.3353	51.9126	53.8557	0.017532
45	46.0481	56.3574	59.1837	53.8631	0.069139
B-227	50.4098	54.4681	56.7568	53.8782	0.0321431
70	54.4248	59	48.2213	53.882	0.0540979
B-236	53.0435	55.3571	53.3333	53.9113	0.0126048
38	54.4484	53.2319	54.0541	53.9115	0.00620639
B-102	50.2146	55.814	55.9242	53.9842	0.0326507
B-261	50.5495	51.6304	59.8802	54.02	0.0510378
133	55.9259	49.4737	56.6879	54.0292	0.0396352
A-166	53.5088	54.1502	54.5833	54.0808	0.00540635
B-205	54.6729	53.8117	53.8117	54.0987	0.00497236
119	48.7805	59.0551	54.5045	54.1134	0.0514847
96	51.6279	52.0362	58.6777	54.1139	0.039576
B-265	54.5045	56.25	51.6588	54.1378	0.0231748
R2-13	54.6763	51.9737	55.8528	54.1676	0.0198898
B-277	52.093	51.9048	58.6022	54.2	0.0381355
31	45.7265	59.0517	57.8313	54.2032	0.0736634
B-171	53.4483	55.157	54.0541	54.2198	0.00866306
R2-35	53.2075	56.4885	53.0769	54.2577	0.019331
B-105	53.3333	54.7264	54.7619	54.2739	0.00814721
B-280	52.9126	54.359	55.9783	54.4166	0.0153363
112	52.9197	56.4706	53.9924	54.4609	0.0182121
B-189	53.2468	57.0093	53.2407	54.4989	0.0217407
B-62	56.7568	55	51.7544	54.5037	0.0253784
B-180	57.1429	54.717	51.7544	54.5381	0.0269869
81	58.5062	52.5896	53.0075	54.7011	0.0330193
92	54.7085	56.4815	52.968	54.7193	0.0175675
A-139	81.694	82.4742	0	54.7227	0.473929
B-188	56.25	54.2553	53.6842	54.7298	0.0134711
24	52.4887	57.8261	53.9095	54.7414	0.0276425
B-152	54.1176	54.7619	55.5556	54.8117	0.00720247
79	55.102	54.661	54.7718	54.8449	0.00229434
75	55.7769	52.0147	57.1885	54.9933	0.0267444
B-254	56.5934	54.1176	54.2857	54.9989	0.0138342
B-127	55.2486	56.6474	53.1073	55.0011	0.0178296
A-122	52.6316	56.0784	56.2992	55.0031	0.0205674
B-106	53.8095	58.8542	52.451	55.0382	0.0337379
B-108	50.3731	58.8	56.0311	55.0681	0.0429518
A-133	53.4979	56.2232	55.7447	55.1553	0.0145509
A-261	53.1381	55.3719	57.085	55.1983	0.0197919
A-115	53.5211	56.25	55.9091	55.2267	0.0148691
B-245	55.1887	56.5217	54.0084	55.2396	0.0125742
B-18	55.9184	53.6	56.2232	55.2472	0.0143462
A-208	54.9407	56.25	54.5817	55.2575	0.0087811
A-158	54.6939	56.3492	54.9587	55.3339	0.00889176
B-282	57.5949	53.3742	55.1515	55.3736	0.0211909
R2-26	56.0669	55.3785	54.6939	55.3798	0.00686535
A-48	55.5024	56.25	54.5872	55.4465	0.00832829
B-121	55.1724	57.3913	54.0541	55.5393	0.016986
B-109	51.3043	56.8889	58.5253	55.5729	0.0378611
15	57.754	51.9886	57.0513	55.598	0.0314547
A-40	55.0725	57.346	54.7511	55.7232	0.0141453
A-6	56.2814	55.1724	55.8376	55.7638	0.00558165
B-60	56.5789	57.6132	53.1008	55.7643	0.0236393
B-71	56.1947	56.8528	54.2857	55.7777	0.0133337
A-210	56.6116	55.8491	55.5556	56.0054	0.0054509
B-132	52.9412	59.799	55.3488	56.0297	0.0347923
A-1	49.3617	55.6962	63.0631	56.0403	0.0685716
B-160	60.2871	52.8226	55.1282	56.0793	0.0382206
A-10	56.4444	55.8559	0	56.1502	0.00416195
A-164	56.3063	55.8952	56.5217	56.2411	0.00318323
B-244	54.2453	59.3137	55.3922	56.3171	0.0265779
104	57.2549	55.6962	56.1475	56.3662	0.00802029
A-35	55.9809	57.1429	56.0386	56.3875	0.00654835
A-186	56.1086	61.7512	51.3274	56.3957	0.0521779
A-181	50.625	61.5721	57.0796	56.4256	0.0550276
B-27	58.4416	55.144	55.6962	56.4273	0.0176614
116	60.1852	54.7325	54.4715	56.4631	0.0322608
1	50.365	59.5588	59.542	56.4886	0.0530322
99	52.657	55.0459	61.9247	56.5425	0.048117
B-118	58.5492	59.1837	52.0325	56.5885	0.039583
28	56.0166	56.6787	57.3643	56.6865	0.00673906
B-116	55.7377	53.4694	61.0092	56.7388	0.0386829
A-101	54.0084	58.7963	57.4561	56.7536	0.0247003
A-98	55.5957	56.1069	58.6466	56.7831	0.0163401
B-215	55.9091	59.1133	55.4545	56.8256	0.0199416
B-124	54.3779	57.868	58.7379	56.9946	0.0230749
43	55.2727	60.9319	55	57.0682	0.0334883
A-63	55.6485	58.0645	57.6577	57.1236	0.0129351
48	56.8627	62.1094	52.669	57.2137	0.0472994
B-98	54.185	57.2016	60.3239	57.2369	0.0306958
49	58.3333	49.0066	64.3836	57.2412	0.0774643
B-96	54.4355	60.7843	56.6265	57.2821	0.0322479
A-26	59.116	56.044	56.7568	57.3056	0.0160789
B-61	56.9444	54.9784	60	57.3076	0.0253044
12	49.5238	66.5517	55.8642	57.3132	0.0860594
R2-44	57.8358	56.2963	57.8358	57.3226	0.00888845
A-260	56.6667	60.1695	55.1724	57.3362	0.0256494
A-2	60.5469	55.0943	56.4394	57.3602	0.028405
A-187	58.6207	56.4706	57.3123	57.4678	0.0108346
107	58.5657	59.6567	54.1985	57.4736	0.0288833
A-7	57.8199	56.5217	58.2222	57.5213	0.00888701
9	55.303	55.2529	62.1324	57.5628	0.0395746
A-213	59.3496	56.3707	57.0312	57.5838	0.0156446
67	56.6667	58.5714	57.7465	57.6615	0.00955219
164	51.0345	61.0932	60.8696	57.6658	0.0574395
83	55.2	58.2645	59.5588	57.6744	0.0223851
B-159	56.8182	59.8131	56.5217	57.7177	0.0182073
B-148	55.5118	58.5648	59.4488	57.8418	0.0206568
B-140	58.2645	56.917	58.498	57.8932	0.00853411
B-278	60.2339	57.6471	55.8659	57.9156	0.0219635
A-254	58.371	59.1928	56.5611	58.0417	0.0134643
39	54.2254	62.6506	57.2993	58.0584	0.0426362
A-163	57.9365	59.7015	56.6667	58.1016	0.0152413
B-9	54.4304	61.1374	58.7719	58.1133	0.034017
B-119	59.0698	57.346	58.1818	58.1992	0.00862029
B-32	55.4217	64.0909	55.2	58.2375	0.0507039
B-8	56.0976	59.1346	59.5238	58.252	0.0187592
A-165	54.0179	57.619	63.1818	58.2729	0.0461684
B-220	56.391	61.5079	56.9395	58.2795	0.0280935
B-120	57.2072	57.4661	60.3604	58.3445	0.0175054
B-179	57.7889	57.8947	59.4059	58.3632	0.00904581
B-270	64.3275	56.0847	54.9223	58.4448	0.0512759
B-7	61.9266	57.7465	55.7078	58.4603	0.0317027
A-235	58.0645	58.6345	58.8	58.4997	0.00385841
A-190	57.6471	58.2375	59.6958	58.5268	0.0105456
B-114	59.0551	60.5932	55.9322	58.5268	0.0237499
A-257	71.2963	52.7273	51.5723	58.532	0.110693
87	56.4444	59.4595	59.9078	58.6039	0.0188354
A-99	57.7778	58.8496	59.5556	58.7276	0.00895139
B-285	59.5238	56.4593	60.274	58.7524	0.0202094
A-217	60.515	59.2105	56.7227	58.8161	0.0192669
B-22	59.5652	62.844	54.0984	58.8359	0.0441822
B-82	54.0404	61.809	61.0465	58.9653	0.0428211
B-65	56.5891	58.9641	61.3821	58.9785	0.0239652
26	59.5318	59.2715	58.2456	59.0163	0.00680003
B-74	55.7312	60.0791	61.2403	59.0169	0.0290408
90	58.7248	57.8397	60.5166	59.0271	0.0136379
66	57.874	59.3625	59.8513	59.0293	0.0102991
B-208	59.5918	62.9032	54.8736	59.1229	0.0403528
B-182	58.3784	59.5745	59.4444	59.1324	0.00656256
R2-25	60.4938	56.6265	60.4	59.1734	0.0220621
A-108	60.4895	52.9968	64.0741	59.1868	0.0565235
A-47	58.1301	58.4362	61.1354	59.2339	0.0165383
B-31	65.8537	57.3333	54.8246	59.3372	0.0578116
A-29	57.6037	60.6195	59.8291	59.3507	0.0156375
A-134	56.7164	58.6777	62.7706	59.3882	0.0308898
171	59.3886	55.4585	63.4241	59.4238	0.0398292
R2-1	54.4715	62.6459	61.3169	59.4781	0.0438644
B-256	57.2687	60.9756	60.2679	59.5041	0.0196794
A-92	58.4112	60.7477	59.434	59.5309	0.0117124
R2-33	58.7045	63.4921	56.4	59.5322	0.0361776
54	58.5209	60.9195	59.322	59.5875	0.0122115
42	59.6721	61.1987	57.9439	59.6049	0.0162845
A-252-1	59.9526	58.7045	60.166	59.6077	0.00789457
R2-56	58.0247	56.6667	64.135	59.6088	0.039782
B-4	60.9091	59.276	58.952	59.7124	0.0104899
B-66	63.0901	59.3074	56.7797	59.7257	0.0317597
59	61.9048	62.4549	54.9153	59.7583	0.0420321
138	55.794	62.2951	61.1888	59.7593	0.0347832
47	56.8841	60.5442	61.8893	59.7725	0.025903
B-40	56.4356	55.2885	67.7885	59.8375	0.0690956
B-80	60.3306	59.8291	59.4828	59.8808	0.00426271
A-204	60	59.6567	60	59.8856	0.00198232
29	62.2711	58.0645	59.364	59.8998	0.0215387
78	60.3113	57.7465	61.7021	59.92	0.0200665
B-144	56.9853	63.197	59.7656	59.9826	0.0311155
B-157	60.181	59.7285	60.181	60.0302	0.00261244
B-170	58.1481	60.5263	61.4786	60.051	0.0171534
118	62.8571	59.5556	57.7586	60.0571	0.02586
B-24	57.9399	62.2881	60	60.076	0.0217511
144	57.7617	54.4025	68.3019	60.1554	0.0725226
A-79	59.8174	59.6491	61.0169	60.1611	0.00745909
R2-39	59.9237	59.1078	61.4786	60.17	0.0120444
R2-22	58.6345	58.5366	63.3466	60.1726	0.0274923
A-193	55.9701	56.391	68.2731	60.2114	0.0698479
A-60	63.8743	56.9231	59.887	60.2281	0.0348817
157	64.7303	56.8093	59.2308	60.2568	0.0405893
A-194	60.251	59.2593	61.2766	60.2623	0.0100872
R2-29	56.4356	63.1356	61.4035	60.3249	0.0347777
A-3	63.3929	56.6929	61.0619	60.3826	0.0340125
R2-20	60.7018	63.6986	56.8421	60.4142	0.034373
76	60.8856	60.4563	60	60.4473	0.00442873
129	59.8253	62.2222	59.5833	60.5436	0.0145873
B-70	62.0408	58.3969	61.3821	60.6066	0.0194177
B-240	62.1359	59.7087	60	60.6149	0.0132528
135	60.7287	60.2362	61.0236	60.6629	0.00397814
A-250	61.165	59.2965	61.6505	60.704	0.0124288
B-29	58.0913	60.2459	63.8889	60.742	0.0293047
A-28	58.2569	58.2569	65.7143	60.7427	0.0430553
B-153	59.6708	60.0897	62.5532	60.7712	0.0155738
B-37	62.6866	63.0769	56.6038	60.7891	0.0362984
A-153	61.6667	60.8333	60.0806	60.8602	0.00793352
B-173	58.7379	59.4203	64.467	60.8751	0.0312938
94	63.6771	60.8333	58.547	61.0192	0.025701
113	60.4502	61.3636	61.3208	61.0449	0.00515463
A-198	62.5	61.4108	59.6639	61.1916	0.0143072
B-193	57.8475	65.0602	60.6695	61.1924	0.0363468
A-232	63.3188	60.3922	60	61.237	0.0181352
A-36	60.5263	63.2653	60.1942	61.3286	0.0168544
125	67.1429	58.0508	58.9744	61.3894	0.0500403
A-50	63.4518	56.7568	64.0625	61.4237	0.0405319
A-171	68.2927	57.2391	58.7838	61.4385	0.0598593
A-220	62.5455	60.4982	61.2903	61.4447	0.0103231
21	63.1399	59.058	62.1451	61.4477	0.0212848
25	63.0872	64.3836	56.9024	61.4577	0.0399795
B-154	61.039	59.7458	63.6771	61.4873	0.0200366
60	58.8235	64.3725	61.5385	61.5782	0.0277468
58	62.5899	60.5351	61.7544	61.6265	0.0103336
A-172	61.9048	65.3333	57.6577	61.6319	0.038451
105	63.8462	61.597	59.4595	61.6342	0.0219358
A-66	63.5193	59.3496	62.0408	61.6366	0.0211405
A-214	62.1818	62.1528	60.678	61.6709	0.00859989
A-44	60.3524	68.1818	56.5737	61.7026	0.0592068
B-267	60.2151	63.9175	61.236	61.7895	0.019123
A-62	59.4017	63.8393	62.2807	61.8406	0.0225129
B-20	61.5	58.2524	65.8654	61.8726	0.0382013
B-112	61.5385	62.2881	62.0253	61.9506	0.00380375
B-133	61.5385	65.4867	58.8933	61.9728	0.0331811
A-263	61.2403	63.9216	60.9562	62.0394	0.0163623
A-237	59.9291	61.9672	64.3599	62.0854	0.0221775
91	60	60.4444	66.0465	62.1637	0.0336999
R2-32	60.6178	64.1379	61.8321	62.1959	0.0178807
B-268	63.3028	63.2124	60.0897	62.2016	0.0182955
A-59	63.5468	62.0192	61.1607	62.2422	0.0120857
B-12	61.674	62.3431	62.7193	62.2455	0.00529439
A-259	62.3377	61.6114	62.8141	62.2544	0.00605659
B-262	59.5745	63.2768	64.1176	62.323	0.0241713
33	61.5108	62.4561	63.1579	62.3749	0.00826548
R2-23	62.8692	59.8394	64.5038	62.4041	0.0236675
6	60.0694	63.1579	64.0152	62.4142	0.0207533
A-167	61.8375	63.0037	62.4561	62.4324	0.00583465
A-112	65.1341	63.806	58.6331	62.5244	0.0343476
18	63.2812	59.4378	65.3846	62.7012	0.0301557
A-51	59.4118	65.0602	63.6905	62.7208	0.0294644
B-200	62.2807	63.2479	62.6667	62.7317	0.00486854
B-72	59.8361	64.3777	64.3777	62.8638	0.026221
142	66.8	58.4541	63.8393	63.0311	0.0423123
A-231	62.9344	62.5	63.9004	63.1116	0.00716832
B-196	64.8649	60.7143	63.8498	63.143	0.0216368
A-248	62.6923	61.5385	65.3226	63.1844	0.0193947
B-177	66.0099	60.7656	62.8571	63.2108	0.0263998
R2-19	66.5414	60.9244	62.3574	63.2744	0.029186
7	65.7895	63.4538	60.5948	63.2794	0.0260173
98	62.7907	66.5179	60.7438	63.3508	0.0292749
B-214	64.9746	62.4365	63.2124	63.5412	0.0130058
B-143	65.8654	60.0917	64.7059	63.5543	0.0305422
A-8	62.7706	64.3443	0	63.5574	0.0111277
19	61.6438	64.6048	64.6302	63.6263	0.017169
A-68	66.3934	61.8605	62.6866	63.6468	0.0241424
B-99	64.8536	66.129	60.4938	63.8255	0.0295493
B-243	62.7551	65.8163	62.963	63.8448	0.0171055
A-234	64.5669	63.197	63.9535	63.9058	0.00686195
A-250-1	65	64.7059	62.069	63.9249	0.0161404
B-5	63.1016	64.2105	64.5503	63.9541	0.007576
A-52	67.3684	68.1081	56.4593	63.9786	0.0652239
B-16	64.9215	63.5897	63.4518	63.9877	0.00811635
R2-50	61.9247	66.2281	64.3777	64.1768	0.0215871
A-159	64.9402	64.0316	63.5628	64.1782	0.00700344
A-17	68.3761	61.2403	63.1356	64.2507	0.0369625
A-97	60.1732	67.8571	64.7577	64.2627	0.0386584
B-23	62.7193	67.9245	62.1622	64.2687	0.031783
139	60.3774	64.574	67.8733	64.2749	0.0375691
196	63.7405	68.3168	61.0895	64.3823	0.0365616
B-26	62.9921	64.5833	65.7143	64.4299	0.0136755
5	60.339	63.5714	69.4915	64.4673	0.0464157
20	68.5535	59.736	65.2459	64.5118	0.0445435
A-142	65.0718	65.9091	62.6667	64.5492	0.016832
B-264	64.7619	63.3803	65.7658	64.636	0.0119772
A-202	63.2959	66.0156	0	64.6558	0.0192315
B-41	64	65.5	64.532	64.6773	0.00760486
R2-48	67.5556	66.8122	59.8456	64.7378	0.0425306
73	66.8269	67.6056	59.799	64.7439	0.0430003
A-253	64.9446	64.0316	65.5172	64.8312	0.00749283
B-187	65.8537	64.0777	64.6512	64.8608	0.00906369
B-46	66.129	63.6364	64.9194	64.8949	0.0124651
97	62.4595	61.442	70.8333	64.9116	0.0515352
128	63.3508	71.1628	60.4167	64.9767	0.0555451
A-252-1	64.8464	67.2355	63	65.0273	0.0212353
B-93	63.4361	67.1429	64.5455	65.0415	0.019025
R2-10	58.6466	59.5588	76.9231	65.0428	0.102987
17	66.5354	66.129	62.5954	65.0866	0.02167
A-18	64.1026	69.7436	61.9289	65.2584	0.040335
A-196	62.7358	65.368	67.7725	65.2921	0.0251919
B-138	67.2414	62.605	66.3677	65.4047	0.0246362
R2-52	66.1972	65.2778	64.8649	65.4466	0.00682016
145	61.5385	72.332	62.9482	65.6062	0.058672
A-233	65.7534	64.5299	66.6667	65.65	0.0107212
A-150	71.161	67.1587	58.8477	65.7225	0.0628103
A-107	66.4179	67.094	64.7059	66.0726	0.0123094
A-54	70.2586	61.991	66.055	66.1015	0.0413403
R2-53	66.1017	64.0496	68.2203	66.1239	0.0208546
R2-45	68.6695	62.5	67.7291	66.2995	0.0332392
B-155	61.4173	68.0934	69.4118	66.3075	0.0428601
R2-5	69.3452	64.2612	65.3979	66.3348	0.0266837
B-271	62.7615	64.3725	71.8894	66.3411	0.0487199
B-258	64.3564	68.4211	0	66.3887	0.0287412
R2-34	70.6564	65.5172	63.0522	66.4086	0.0387965
111	68.2464	62.7193	68.3721	66.4459	0.0322798
B-68	65.534	68.2464	65.5963	66.4589	0.0154836
150	71.2281	62.4573	65.8228	66.5027	0.0442472
B-130	74.2358	64.2023	61.3636	66.6006	0.0676291
B-21	68.4729	63.8614	67.4757	66.6033	0.0242638
B-25	65.1786	64.135	70.5314	66.615	0.034316
B-225	66.2651	67.0782	66.6667	66.67	0.00406575
A-239	67.2794	68.0702	65.0376	66.7957	0.0157309
147	67.509	65.9574	67.0588	66.8418	0.00798238
B-6	65.7258	67.2065	67.7686	66.9003	0.0105525
A-258	65.0909	68.6792	67.5182	67.0961	0.0183103
B-131	67.6471	67.9245	65.7277	67.0998	0.0119631
B-44	66.6667	66.805	68.0498	67.1738	0.00761766
143	69.2308	69.3727	62.9213	67.1749	0.036844
A-144	68.2292	65.9686	68.4492	67.549	0.0137308
R2-51	67.3554	67.8715	67.4699	67.5656	0.00271039
B-57	66.6667	72.2488	63.786	67.5672	0.0430266
B-97	69.3122	66.6667	67.1795	67.7194	0.0140297
A-225	67.3469	70.0405	65.873	67.7535	0.0211327
41	67.9577	71.5356	63.8095	67.7676	0.0386654
A-127	67.6056	67.9245	67.9426	67.8242	0.00189541
167	66.4596	63.6637	73.5099	67.8777	0.0507401
B-83	67.0251	67.3913	69.2607	67.8924	0.0119908
R2-24	65.5738	66.4615	71.885	67.9734	0.0341646
77	62.1495	70.4724	71.6102	68.0774	0.0516509
A-236	68.595	67.4419	68.5185	68.1851	0.00644835
A-205	65.0735	70.0758	69.7211	68.2901	0.027913
27	65.6347	68.169	71.3115	68.3717	0.0284382
A-39	68.1319	67.1642	69.9248	68.407	0.0140072
A-156	66.8269	70.2055	68.3502	68.4609	0.01692
B-11	70.0422	67.0833	0	68.5628	0.0209223
174	68.0556	64.8069	73.0088	68.6238	0.0413041
A-73	67.0732	69.6721	69.8842	68.8765	0.0156532
B-242	69.5876	66.6667	70.4082	68.8875	0.0196656
A-182	73.3906	71.9149	61.6788	68.9948	0.063786
109	69.7509	71.9557	65.4618	69.0562	0.0330221
A-244	70.2929	67.0543	70	69.1157	0.0179127
74	65.8537	69.9248	71.6783	69.1523	0.0298819
172	70.4545	69.5489	67.6471	69.2168	0.0143289
50	69.0667	67.3522	71.4851	69.3013	0.0207645
159	69.708	65.9649	72.3577	69.3436	0.0321195
R2-43	70.0855	70.1299	68.3761	69.5305	0.00999987
108	69.8039	64.684	74.2537	69.5806	0.0478877
B-28	67.9012	71.1934	69.9588	69.6845	0.0166315
151	70.2602	68.9046	70.7865	69.9838	0.0097094
A-206	71.6418	68.8889	69.5279	70.0195	0.014408
195	70.4545	72.449	67.6375	70.1804	0.0241741
A-173	71.8062	68.3544	70.4641	70.2082	0.0174004
A-184	70.7101	70.8054	69.2308	70.2487	0.00882869
A-221	66.5414	69.1228	75.3521	70.3388	0.0452949
A-162	70.4545	69.8795	70.8	70.378	0.00464988
80	71.8935	67.7515	71.9577	70.5342	0.0241013
A-151	69.2913	72.1311	70.3125	70.5783	0.0143845
A-100	64.557	72.093	76.1682	70.9394	0.0589097
A-212	72.0472	74.0157	66.787	70.95	0.037372
A-143	63.6704	73.6	75.9336	71.068	0.0651189
A-188	70.6093	70.438	72.4014	71.1496	0.0108753
B-81	71.7949	69.3333	72.4907	71.2063	0.0165893
A-246	73.7288	70.7317	69.4215	71.294	0.0220803
A-255	68.6099	70.852	74.5098	71.3239	0.0297814
A-197	70.4797	72.2628	71.3262	71.3562	0.00891914
R2-8	68.5552	72.7869	74.6518	71.998	0.0312391
A-105	68.0328	75.1111	73.1959	72.1133	0.0366125
146	68.0702	79.0378	69.7068	72.2716	0.0591656
35	67.6	72.549	78.1609	72.77	0.0528393
106	68.9542	73.6232	75.9563	72.8446	0.0356536
A-114	73.0408	73.6232	71.885	72.8496	0.00884721
A-111	76.5873	71.6912	70.4225	72.9003	0.032554
A-224	72.8889	73.6	72.332	72.9403	0.00635554
A-78	76	72.1254	70.979	73.0348	0.0263112
A-262	74.3243	73.3607	71.5596	73.0815	0.0140332
123	75.6554	67.6692	76.2963	73.207	0.0480656
B-284	96.2567	64.4809	59.2784	73.3386	0.200173
B-76	72.2727	72.093	75.9259	73.4306	0.0216292
A-180	76.6798	73.0924	71.8876	73.8866	0.0249291
A-242	72.9958	76.0331	72.8033	73.9441	0.0181168
A-251	72.7941	73.8516	75.265	73.9702	0.0123972
A-123	74.183	75	72.8659	74.0163	0.010768
A-22	70.1961	75.8197	76.2082	74.0746	0.0336455
A-146	74.0458	72.7969	76.0784	74.3071	0.0165627
A-223	72.4014	74.1497	76.6551	74.402	0.0213801
A-147	75.6329	72.3127	76.2987	74.7481	0.0213523
A-249	75.8621	71.9512	78.6611	75.4915	0.0337025
B-135	75.8123	78.0303	73.1544	75.6656	0.0244128
B-85	75.3191	79.7414	73.2794	76.1133	0.033034
B-125	72.2449	78.4483	77.7778	76.157	0.0340451
152	77.1626	77.7778	74.3056	76.4153	0.0185282
A-185	76.1194	77.0073	0	76.5634	0.00627837
175	73.5178	77.4194	79.8535	76.9302	0.0319604
B-223	81.5686	77.3946	71.8861	76.9498	0.0485656
B-165	75.5319	78.4983	76.9231	76.9844	0.0148414
B-32	72.51	73.2558	85.2018	76.9892	0.0712209
168	79.4304	74.9245	80.4281	78.261	0.0293226
A-216	75.3994	78.7781	80.7229	78.3001	0.0269376
161	79.6238	80.6061	76.1628	78.7976	0.0233403
A-201	79.1667	81.4655	78.2051	79.6124	0.0167528
A-93	63.8655	110.619	64.8536	79.7795	0.267127
A-218	78.2609	80.4348	81.4947	80.0634	0.0164857
R2-37	76.6892	81.9495	81.685	80.1079	0.0296362
A-191	83.0325	80.5861	79.1971	80.9386	0.0194185
A-176	79.4118	80.8442	83.5821	81.2793	0.0211895
A-177	83.8006	81.0241	79.2818	81.3688	0.0227907
A-215	87.0253	75.1515	81.962	81.3796	0.0595829
A-120	80.5732	84.2271	80.1802	81.6602	0.0223171
B-38	81.0811	82.9582	82.4104	82.1499	0.00965296
A-67	83.0645	82.3848	83.1933	82.8809	0.00434388
A-160	81.5884	84.1912	83.7638	83.1812	0.0139578
176	72.9412	110.811	66.4151	83.389	0.239711
A-183	80.0797	84.0637	86.3813	83.5082	0.0318733
A-169	87.574	78.9474	84.5201	83.6805	0.0437416
A-219	84.0764	83.1325	84.9112	84.0401	0.00889914
A-155	79.5699	81.6547	91.8367	84.3538	0.0656374
A-154	83.8028	84.0278	86.6438	84.8248	0.0157933
R2-42	88.5802	82.3864	88.2521	86.4063	0.0348519
R2-38	84.8185	85.3125	90.3974	86.8428	0.0308825
A-209	86.9333	87.6263	86.3524	86.9707	0.00637772
A-207	89.1117	85.879	87.6437	87.5448	0.0161866
A-243	89.769	89.2857	85.0498	88.0348	0.0259636
R2-14	88.3249	92.3645	85.7843	88.8246	0.0331845
A-124	91.6667	87.1212	91.2879	90.0253	0.0252209
A-88	91.0112	89.9254	89.6154	90.184	0.00732984
A-247	92.016	92.2027	88.998	91.0722	0.0179874
A-229	93.3775	92.7632	92	92.7135	0.0069008
A-240	91.5408	92.2388	96.7742	93.5179	0.0284152
A-245	89.5899	99.6753	92.9032	94.0562	0.0514061
A-168	100	89.8876	100.309	97.5402	0.0671118
