# Supplementary material for: BSR-Seq analysis provides insights into the cold stress response of Actinidia arguta F1 populations
Source: BMC Genomics. 2021 Jan 22;22:72. doi: 10.1186/s12864-021-07369-9 (PMC7821520; doi:10.1186/s12864-021-07369-9)
Supplement: Supplementary file 2 — Additional file 2: Table S2. Lethal temperature of 50% (LT50) in 100 populations of ‘Ruby-3’ × ‘Kuilv’ male. [file 12864_2021_7369_MOESM2_ESM.xlsx]

## Sheet: Sheet2
Supplementary table S2. Lethal temperature of 50% (LT50) in 100 populations of ‘Ruby-3’ × ‘Kuilv male’
Type	No	LT50 / ℃	Correlation coefficient	Type	No	LT50 / ℃	Correlation coefficient
Tolerant pool	B-185	-42.68	0.513	Sensitive pool	B-38	-6.29	0.581
	B-252	-49.33	0.499		A-215	-7.51	0.807
	A-75	-36.9	0.966		A-169	-10.64	0.863
	2-21	-32.79	0.972		A-216	-12.06	0.72
	A-21	-32.72	0.927		A-177	-12.1	0.758
	13	-32.09	0.979		A-183	-12.35	0.695
	2-2	-31.68	0.999		A-120	-12.53	0.841
	B-58	-31.47	0.748		A-154	-12.8	0.972
	A-34	-31.03	0.922		A-209	-13.37	0.842
	B-161	-30.91	0.923		A-147	-13.39	0.804
	2-28	-30.9	0.927		A-168	-13.41	0.972
	B-241	-30.05	0.891		A-247	-13.45	0.928
	B-204	-29.79	0.954		A-78	-13.84	0.893
	85	-29.71	0.975		A-13	-14.33	0.934
	B-52	-29.19	0.843		A-223	-14.4	0.802
	89	-29.18	0.973		A-240	-14.76	0.938
	B-101	-29.11	0.881		A-114	-14.82	0.971
	B-3	-29.09	0.979		A-124	-15.16	0.856
	B-123	-28.51	0.982		B-223	-15.38	0.745
	A-83	-28.5	0.995		A-245	-15.58	0.928
	37	-28.45	0.981		2-14	-15.62	0.972
	B-136	-28.3	0.978		A-191	-15.8	0.929
	B-175	-27.82	0.986		152	-16.14	0.896
	2-17	-27.66	0.981		A-155	-16.22	0.899
	B-228	-27.65	0.998		A-88	-16.57	0.933
	B-45	-27.34	0.977		B-165	-16.63	0.868
	B-63	-27.07	0.973		B-135	-16.71	0.879
	B-50	-26.98	0.952		A-160	-16.76	0.908
	B-231	-26.52	0.98		A-176	-16.92	0.94
	A-195	-26.49	0.997		2-37	-17.13	0.954
	B-183	-26.48	0.95		A-146	-17.52	0.928
	B-184	-26.29	0.92		A-262	-17.63	0.922
	53	-25.89	0.981		A-243	-17.75	0.933
	A-61	-25.78	0.964		A-180	-17.81	0.929
	B-235	-25.66	0.996		A-249	-18.4	0.929
	B-113	-25.56	0.946		A-218	-18.46	0.947
	A-128	-25.5	0.952		A-224	-19.11	0.951
	A-125	-25.36	0.963		A-201	-19.66	0.992
	B-257	-24.73	0.89		A-185	-19.7	0.964
	B-166	-24.74	0.913		A-22	-20.03	0.947
	B-139	-24.59	0.981		A-93	-20.12	0.987
	B-145	-24.27	0.98		A-111	-20.59	0.98
	A-23	-24.23	0.93		106	-21.49	0.99
	A-259	-24.2	0.961		168	-20.71	0.947
	B-272	-23.4	0.901		A-251	-21.99	0.902
	B-47	-22.7	0.92		176	-22.02	0.946
	A-42	-22.05	0.915		175	22.4	0.928
	A-129	-21.21	0.911		B-284	-22.42	0.903
	B-172	-20.9	0.877		35	-25.27	0.889
	B-178	-17.36	0.808		161	-26.59	0.716
