# Supplementary material for: BSR-Seq analysis provides insights into the cold stress response of Actinidia arguta F1 populations
Source: BMC Genomics. 2021 Jan 22;22:72. doi: 10.1186/s12864-021-07369-9 (PMC7821520; doi:10.1186/s12864-021-07369-9)
Supplement: Supplementary file 3 — Additional file 3: Table S3. Significant KEGG pathways associated with differentially expressed genes. [file 12864_2021_7369_MOESM3_ESM.xlsx]

## Sheet: 3 AvsB_down.DEG_GO_enrichment_r
Supplementary table S3. Significant GO classifications associated with differentially expressed genes
GO_accession	Description	Term_type	Over_represented_pValue	Corrected_pValue	DEG_item	DEG_list	Bg_item	Bg_list	Gene_names
GO:0016051	carbohydrate biosynthetic process	biological_process	1.67e-05	0.037154	5	11	77	2371	i2_HQ_sample269df8|c115877/f3p0/2385,i5_HQ_sample269df8|c13871/f3p0/3533,i2_HQ_sample269df8|c36700/f2p3/2742,i3_HQ_sample269df8|c112834/f26p186/2149,i2_HQ_sample269df8|c13043/f2p27/2415
GO:0009250	glucan biosynthetic process	biological_process	8.27e-05	0.037154	4	11	49	2371	i2_HQ_sample269df8|c115877/f3p0/2385,i2_HQ_sample269df8|c36700/f2p3/2742,i2_HQ_sample269df8|c13043/f2p27/2415,i3_HQ_sample269df8|c112834/f26p186/2149
GO:0000271	polysaccharide biosynthetic process	biological_process	8.58e-05	0.037154	4	11	50	2371	i3_HQ_sample269df8|c112834/f26p186/2149,i2_HQ_sample269df8|c13043/f2p27/2415,i2_HQ_sample269df8|c36700/f2p3/2742,i2_HQ_sample269df8|c115877/f3p0/2385
GO:0033692	cellular polysaccharide biosynthetic process	biological_process	8.58e-05	0.037154	4	11	50	2371	i3_HQ_sample269df8|c112834/f26p186/2149,i2_HQ_sample269df8|c13043/f2p27/2415,i2_HQ_sample269df8|c115877/f3p0/2385,i2_HQ_sample269df8|c36700/f2p3/2742
GO:0034637	cellular carbohydrate biosynthetic process	biological_process	9.06e-05	0.037154	4	11	51	2371	i3_HQ_sample269df8|c112834/f26p186/2149,i2_HQ_sample269df8|c13043/f2p27/2415,i2_HQ_sample269df8|c115877/f3p0/2385,i2_HQ_sample269df8|c36700/f2p3/2742
GO:0005975	carbohydrate metabolic process	biological_process	0.00011113	0.037154	6	11	189	2371	i2_HQ_sample269df8|c13043/f2p27/2415,i3_HQ_sample269df8|c112834/f26p186/2149,i2_HQ_sample269df8|c36700/f2p3/2742,i5_HQ_sample269df8|c13871/f3p0/3533,i2_HQ_sample269df8|c115877/f3p0/2385,i6_HQ_sample269df8|c83744/f60p22/3334
GO:0005982	starch metabolic process	biological_process	0.00020003	0.037154	4	11	66	2371	i3_HQ_sample269df8|c112834/f26p186/2149,i2_HQ_sample269df8|c13043/f2p27/2415,i2_HQ_sample269df8|c36700/f2p3/2742,i2_HQ_sample269df8|c115877/f3p0/2385
GO:0005984	disaccharide metabolic process	biological_process	0.00020003	0.037154	4	11	66	2371	i2_HQ_sample269df8|c115877/f3p0/2385,i2_HQ_sample269df8|c36700/f2p3/2742,i2_HQ_sample269df8|c13043/f2p27/2415,i3_HQ_sample269df8|c112834/f26p186/2149
GO:0005985	sucrose metabolic process	biological_process	0.00020003	0.037154	4	11	66	2371	i2_HQ_sample269df8|c36700/f2p3/2742,i2_HQ_sample269df8|c115877/f3p0/2385,i3_HQ_sample269df8|c112834/f26p186/2149,i2_HQ_sample269df8|c13043/f2p27/2415
GO:0006073	cellular glucan metabolic process	biological_process	0.00021313	0.037154	4	11	68	2371	i2_HQ_sample269df8|c13043/f2p27/2415,i3_HQ_sample269df8|c112834/f26p186/2149,i2_HQ_sample269df8|c115877/f3p0/2385,i2_HQ_sample269df8|c36700/f2p3/2742
GO:0044042	glucan metabolic process	biological_process	0.00021313	0.037154	4	11	68	2371	i3_HQ_sample269df8|c112834/f26p186/2149,i2_HQ_sample269df8|c13043/f2p27/2415,i2_HQ_sample269df8|c115877/f3p0/2385,i2_HQ_sample269df8|c36700/f2p3/2742
GO:0009311	oligosaccharide metabolic process	biological_process	0.00021363	0.037154	4	11	67	2371	i3_HQ_sample269df8|c112834/f26p186/2149,i2_HQ_sample269df8|c13043/f2p27/2415,i2_HQ_sample269df8|c36700/f2p3/2742,i2_HQ_sample269df8|c115877/f3p0/2385
GO:0005976	polysaccharide metabolic process	biological_process	0.0002191	0.037154	4	11	69	2371	i2_HQ_sample269df8|c36700/f2p3/2742,i2_HQ_sample269df8|c115877/f3p0/2385,i2_HQ_sample269df8|c13043/f2p27/2415,i3_HQ_sample269df8|c112834/f26p186/2149
GO:0044264	cellular polysaccharide metabolic process	biological_process	0.0002191	0.037154	4	11	69	2371	i2_HQ_sample269df8|c13043/f2p27/2415,i3_HQ_sample269df8|c112834/f26p186/2149,i2_HQ_sample269df8|c115877/f3p0/2385,i2_HQ_sample269df8|c36700/f2p3/2742
GO:0044723	single-organism carbohydrate metabolic process	biological_process	0.00026701	0.042259	5	11	139	2371	i2_HQ_sample269df8|c13043/f2p27/2415,i3_HQ_sample269df8|c112834/f26p186/2149,i2_HQ_sample269df8|c115877/f3p0/2385,i5_HQ_sample269df8|c13871/f3p0/3533,i2_HQ_sample269df8|c36700/f2p3/2742
GO:0044262	cellular carbohydrate metabolic process	biological_process	0.0003881	0.055354	4	11	83	2371	i3_HQ_sample269df8|c112834/f26p186/2149,i2_HQ_sample269df8|c13043/f2p27/2415,i2_HQ_sample269df8|c36700/f2p3/2742,i2_HQ_sample269df8|c115877/f3p0/2385
GO:0009011	starch synthase activity	molecular_function	0.00039638	0.055354	3	11	31	2371	i2_HQ_sample269df8|c115877/f3p0/2385,i3_HQ_sample269df8|c112834/f26p186/2149,i2_HQ_sample269df8|c13043/f2p27/2415
GO:0046527	glucosyltransferase activity	molecular_function	0.00078243	0.10184	3	11	37	2371	i2_HQ_sample269df8|c13043/f2p27/2415,i3_HQ_sample269df8|c112834/f26p186/2149,i2_HQ_sample269df8|c115877/f3p0/2385
GO:0016758	transferase activity, transferring hexosyl groups	molecular_function	0.00081507	0.10184	4	11	92	2371	i2_HQ_sample269df8|c115877/f3p0/2385,i2_HQ_sample269df8|c36700/f2p3/2742,i2_HQ_sample269df8|c13043/f2p27/2415,i3_HQ_sample269df8|c112834/f26p186/2149
GO:0044711	single-organism biosynthetic process	biological_process	0.0012151	0.14423	5	11	202	2371	i2_HQ_sample269df8|c13043/f2p27/2415,i3_HQ_sample269df8|c112834/f26p186/2149,i5_HQ_sample269df8|c13871/f3p0/3533,i2_HQ_sample269df8|c36700/f2p3/2742,i2_HQ_sample269df8|c115877/f3p0/2385
GO:0016757	transferase activity, transferring glycosyl groups	molecular_function	0.0016753	0.18939	4	11	114	2371	i2_HQ_sample269df8|c36700/f2p3/2742,i2_HQ_sample269df8|c115877/f3p0/2385,i3_HQ_sample269df8|c112834/f26p186/2149,i2_HQ_sample269df8|c13043/f2p27/2415
GO:0008152	metabolic process	biological_process	0.0028539	0.30797	11	11	1375	2371	i2_HQ_sample269df8|c36700/f2p3/2742,i5_HQ_sample269df8|c13261/f2p0/3848,i3_HQ_sample269df8|c112834/f26p186/2149,i6_HQ_sample269df8|c83744/f60p22/3334,i4_HQ_sample269df8|c5134/f4p0/2352,i5_HQ_sample269df8|c13871/f3p0/3533,i2_HQ_sample269df8|c115877/f3p0/2385,i1_HQ_sample269df8|c54382/f4p395/1597,i2_HQ_sample269df8|c13043/f2p27/2415,i7_HQ_sample269df8|c33204/f4p0/4740,i1_HQ_sample269df8|c5930/f5p51…
GO:0015980	energy derivation by oxidation of organic compounds	biological_process	0.018355	1	2	11	44	2371	i5_HQ_sample269df8|c13871/f3p0/3533,i2_HQ_sample269df8|c36700/f2p3/2742
GO:0008964	phosphoenolpyruvate carboxylase activity	molecular_function	0.021437	1	1	11	3	2371	i5_HQ_sample269df8|c13871/f3p0/3533
GO:0051301	cell division	biological_process	0.023018	1	1	11	6	2371	i1_HQ_sample269df8|c5930/f5p516/1602
GO:0003824	catalytic activity	molecular_function	0.023184	1	10	11	1358	2371	i1_HQ_sample269df8|c5930/f5p516/1602,i7_HQ_sample269df8|c33204/f4p0/4740,i2_HQ_sample269df8|c13043/f2p27/2415,i6_HQ_sample269df8|c83744/f60p22/3334,i2_HQ_sample269df8|c115877/f3p0/2385,i5_HQ_sample269df8|c13871/f3p0/3533,i4_HQ_sample269df8|c5134/f4p0/2352,i3_HQ_sample269df8|c112834/f26p186/2149,i5_HQ_sample269df8|c13261/f2p0/3848,i2_HQ_sample269df8|c36700/f2p3/2742
GO:0008568	microtubule-severing ATPase activity	molecular_function	0.026078	1	1	11	6	2371	i1_HQ_sample269df8|c5930/f5p516/1602
GO:0004611	phosphoenolpyruvate carboxykinase activity	molecular_function	0.027263	1	1	11	4	2371	i5_HQ_sample269df8|c13871/f3p0/3533
GO:0006458	'de novo' protein folding	biological_process	0.030816	1	1	11	8	2371	i1_HQ_sample269df8|c54382/f4p395/1597
GO:0009627	systemic acquired resistance	biological_process	0.030816	1	1	11	8	2371	i1_HQ_sample269df8|c54382/f4p395/1597
GO:0010319	stromule	cellular_component	0.030816	1	1	11	8	2371	i1_HQ_sample269df8|c54382/f4p395/1597
GO:0051084	'de novo' posttranslational protein folding	biological_process	0.030816	1	1	11	8	2371	i1_HQ_sample269df8|c54382/f4p395/1597
GO:0051085	chaperone mediated protein folding requiring cofactor	biological_process	0.030816	1	1	11	8	2371	i1_HQ_sample269df8|c54382/f4p395/1597
GO:0061077	chaperone-mediated protein folding	biological_process	0.030816	1	1	11	8	2371	i1_HQ_sample269df8|c54382/f4p395/1597
GO:0015977	carbon fixation	biological_process	0.031074	1	1	11	6	2371	i5_HQ_sample269df8|c13871/f3p0/3533
GO:0019643	reductive tricarboxylic acid cycle	biological_process	0.031074	1	1	11	6	2371	i5_HQ_sample269df8|c13871/f3p0/3533
GO:0004553	hydrolase activity, hydrolyzing O-glycosyl compounds	molecular_function	0.031134	1	2	11	50	2371	i2_HQ_sample269df8|c36700/f2p3/2742,i6_HQ_sample269df8|c83744/f60p22/3334
GO:0016798	hydrolase activity, acting on glycosyl bonds	molecular_function	0.031134	1	2	11	50	2371	i6_HQ_sample269df8|c83744/f60p22/3334,i2_HQ_sample269df8|c36700/f2p3/2742
GO:1901576	organic substance biosynthetic process	biological_process	0.031205	1	5	11	414	2371	i5_HQ_sample269df8|c13871/f3p0/3533,i2_HQ_sample269df8|c115877/f3p0/2385,i2_HQ_sample269df8|c36700/f2p3/2742,i2_HQ_sample269df8|c13043/f2p27/2415,i3_HQ_sample269df8|c112834/f26p186/2149
GO:0042026	protein refolding	biological_process	0.031875	1	1	11	9	2371	i1_HQ_sample269df8|c54382/f4p395/1597
GO:0044238	primary metabolic process	biological_process	0.033062	1	9	11	1145	2371	i3_HQ_sample269df8|c112834/f26p186/2149,i2_HQ_sample269df8|c36700/f2p3/2742,i1_HQ_sample269df8|c5930/f5p516/1602,i2_HQ_sample269df8|c13043/f2p27/2415,i1_HQ_sample269df8|c54382/f4p395/1597,i2_HQ_sample269df8|c115877/f3p0/2385,i4_HQ_sample269df8|c5134/f4p0/2352,i5_HQ_sample269df8|c13871/f3p0/3533,i6_HQ_sample269df8|c83744/f60p22/3334
GO:0009058	biosynthetic process	biological_process	0.034672	1	5	11	428	2371	i5_HQ_sample269df8|c13871/f3p0/3533,i2_HQ_sample269df8|c36700/f2p3/2742,i2_HQ_sample269df8|c115877/f3p0/2385,i2_HQ_sample269df8|c13043/f2p27/2415,i3_HQ_sample269df8|c112834/f26p186/2149
GO:0009814	defense response, incompatible interaction	biological_process	0.034835	1	1	11	9	2371	i1_HQ_sample269df8|c54382/f4p395/1597
GO:0055114	oxidation-reduction process	biological_process	0.03609	1	3	11	178	2371	i2_HQ_sample269df8|c36700/f2p3/2742,i5_HQ_sample269df8|c13871/f3p0/3533,i5_HQ_sample269df8|c13261/f2p0/3848
GO:0009059	macromolecule biosynthetic process	biological_process	0.036915	1	4	11	277	2371	i2_HQ_sample269df8|c115877/f3p0/2385,i2_HQ_sample269df8|c36700/f2p3/2742,i3_HQ_sample269df8|c112834/f26p186/2149,i2_HQ_sample269df8|c13043/f2p27/2415
GO:0034645	cellular macromolecule biosynthetic process	biological_process	0.036915	1	4	11	277	2371	i2_HQ_sample269df8|c13043/f2p27/2415,i3_HQ_sample269df8|c112834/f26p186/2149,i2_HQ_sample269df8|c115877/f3p0/2385,i2_HQ_sample269df8|c36700/f2p3/2742
GO:0009409	response to cold	biological_process	0.040376	1	1	11	12	2371	i1_HQ_sample269df8|c54382/f4p395/1597
GO:0016831	carboxy-lyase activity	molecular_function	0.042024	1	1	11	8	2371	i5_HQ_sample269df8|c13871/f3p0/3533
GO:0044699	single-organism process	biological_process	0.042125	1	8	11	1022	2371	i1_HQ_sample269df8|c54382/f4p395/1597,i2_HQ_sample269df8|c115877/f3p0/2385,i5_HQ_sample269df8|c13871/f3p0/3533,i1_HQ_sample269df8|c5930/f5p516/1602,i2_HQ_sample269df8|c13043/f2p27/2415,i5_HQ_sample269df8|c13261/f2p0/3848,i2_HQ_sample269df8|c36700/f2p3/2742,i3_HQ_sample269df8|c112834/f26p186/2149
GO:0071704	organic substance metabolic process	biological_process	0.042834	1	9	11	1193	2371	i2_HQ_sample269df8|c13043/f2p27/2415,i1_HQ_sample269df8|c5930/f5p516/1602,i2_HQ_sample269df8|c115877/f3p0/2385,i5_HQ_sample269df8|c13871/f3p0/3533,i4_HQ_sample269df8|c5134/f4p0/2352,i6_HQ_sample269df8|c83744/f60p22/3334,i1_HQ_sample269df8|c54382/f4p395/1597,i3_HQ_sample269df8|c112834/f26p186/2149,i2_HQ_sample269df8|c36700/f2p3/2742
GO:0022626	cytosolic ribosome	cellular_component	0.047458	1	1	11	16	2371	i1_HQ_sample269df8|c54382/f4p395/1597
GO:0044445	cytosolic part	cellular_component	0.047458	1	1	11	16	2371	i1_HQ_sample269df8|c54382/f4p395/1597
GO:0002376	immune system process	biological_process	0.047814	1	1	11	13	2371	i1_HQ_sample269df8|c54382/f4p395/1597
GO:0006955	immune response	biological_process	0.047814	1	1	11	13	2371	i1_HQ_sample269df8|c54382/f4p395/1597
GO:0045087	innate immune response	biological_process	0.047814	1	1	11	13	2371	i1_HQ_sample269df8|c54382/f4p395/1597
GO:0000323	lytic vacuole	cellular_component	0.048865	1	1	11	12	2371	i4_HQ_sample269df8|c5134/f4p0/2352
GO:0004197	cysteine-type endopeptidase activity	molecular_function	0.048865	1	1	11	12	2371	i4_HQ_sample269df8|c5134/f4p0/2352
GO:0044763	single-organism cellular process	biological_process	0.049432	1	7	11	831	2371	i1_HQ_sample269df8|c5930/f5p516/1602,i3_HQ_sample269df8|c112834/f26p186/2149,i2_HQ_sample269df8|c13043/f2p27/2415,i1_HQ_sample269df8|c54382/f4p395/1597,i5_HQ_sample269df8|c13871/f3p0/3533,i2_HQ_sample269df8|c115877/f3p0/2385,i2_HQ_sample269df8|c36700/f2p3/2742
GO:0048046	apoplast	cellular_component	0.054258	1	1	11	16	2371	i1_HQ_sample269df8|c54382/f4p395/1597
GO:0009532	plastid stroma	cellular_component	0.055794	1	1	11	14	2371	i1_HQ_sample269df8|c54382/f4p395/1597
GO:0009570	chloroplast stroma	cellular_component	0.055794	1	1	11	14	2371	i1_HQ_sample269df8|c54382/f4p395/1597
GO:0005576	extracellular region	cellular_component	0.063679	1	1	11	19	2371	i1_HQ_sample269df8|c54382/f4p395/1597
GO:0003844	1,4-alpha-glucan branching enzyme activity	molecular_function	0.063714	1	1	11	12	2371	i2_HQ_sample269df8|c36700/f2p3/2742
GO:0005977	glycogen metabolic process	biological_process	0.063714	1	1	11	12	2371	i2_HQ_sample269df8|c36700/f2p3/2742
GO:0005978	glycogen biosynthetic process	biological_process	0.063714	1	1	11	12	2371	i2_HQ_sample269df8|c36700/f2p3/2742
GO:0006112	energy reserve metabolic process	biological_process	0.063714	1	1	11	12	2371	i2_HQ_sample269df8|c36700/f2p3/2742
GO:0098542	defense response to other organism	biological_process	0.065053	1	1	11	18	2371	i1_HQ_sample269df8|c54382/f4p395/1597
GO:0006091	generation of precursor metabolites and energy	biological_process	0.067101	1	2	11	97	2371	i5_HQ_sample269df8|c13871/f3p0/3533,i2_HQ_sample269df8|c36700/f2p3/2742
GO:0004175	endopeptidase activity	molecular_function	0.069222	1	2	11	84	2371	i1_HQ_sample269df8|c5930/f5p516/1602,i4_HQ_sample269df8|c5134/f4p0/2352
GO:0043207	response to external biotic stimulus	biological_process	0.071759	1	1	11	20	2371	i1_HQ_sample269df8|c54382/f4p395/1597
GO:0051707	response to other organism	biological_process	0.071759	1	1	11	20	2371	i1_HQ_sample269df8|c54382/f4p395/1597
GO:0006952	defense response	biological_process	0.071811	1	1	11	20	2371	i1_HQ_sample269df8|c54382/f4p395/1597
GO:0005829	cytosol	cellular_component	0.074346	1	1	11	25	2371	i1_HQ_sample269df8|c54382/f4p395/1597
GO:0009607	response to biotic stimulus	biological_process	0.075018	1	1	11	21	2371	i1_HQ_sample269df8|c54382/f4p395/1597
GO:0016830	carbon-carbon lyase activity	molecular_function	0.077621	1	1	11	15	2371	i5_HQ_sample269df8|c13871/f3p0/3533
GO:0009526	plastid envelope	cellular_component	0.07842	1	1	11	20	2371	i1_HQ_sample269df8|c54382/f4p395/1597
GO:0009941	chloroplast envelope	cellular_component	0.07842	1	1	11	20	2371	i1_HQ_sample269df8|c54382/f4p395/1597
GO:0008219	cell death	biological_process	0.079864	1	1	11	18	2371	i1_HQ_sample269df8|c54382/f4p395/1597
GO:0016265	death	biological_process	0.079864	1	1	11	18	2371	i1_HQ_sample269df8|c54382/f4p395/1597
GO:0009266	response to temperature stimulus	biological_process	0.084894	1	1	11	23	2371	i1_HQ_sample269df8|c54382/f4p395/1597
GO:0043170	macromolecule metabolic process	biological_process	0.085574	1	7	11	875	2371	i1_HQ_sample269df8|c54382/f4p395/1597,i2_HQ_sample269df8|c36700/f2p3/2742,i4_HQ_sample269df8|c5134/f4p0/2352,i2_HQ_sample269df8|c115877/f3p0/2385,i1_HQ_sample269df8|c5930/f5p516/1602,i2_HQ_sample269df8|c13043/f2p27/2415,i3_HQ_sample269df8|c112834/f26p186/2149
GO:0051704	multi-organism process	biological_process	0.086704	1	1	11	22	2371	i1_HQ_sample269df8|c54382/f4p395/1597
GO:0044710	single-organism metabolic process	biological_process	0.091188	1	6	11	748	2371	i3_HQ_sample269df8|c112834/f26p186/2149,i2_HQ_sample269df8|c13043/f2p27/2415,i2_HQ_sample269df8|c36700/f2p3/2742,i5_HQ_sample269df8|c13871/f3p0/3533,i2_HQ_sample269df8|c115877/f3p0/2385,i5_HQ_sample269df8|c13261/f2p0/3848
GO:0008234	cysteine-type peptidase activity	molecular_function	0.092284	1	1	11	23	2371	i4_HQ_sample269df8|c5134/f4p0/2352
GO:0070011	peptidase activity, acting on L-amino acid peptides	molecular_function	0.094453	1	2	11	105	2371	i4_HQ_sample269df8|c5134/f4p0/2352,i1_HQ_sample269df8|c5930/f5p516/1602
GO:0006099	tricarboxylic acid cycle	biological_process	0.09625	1	1	11	23	2371	i5_HQ_sample269df8|c13871/f3p0/3533
GO:0006101	citrate metabolic process	biological_process	0.09625	1	1	11	23	2371	i5_HQ_sample269df8|c13871/f3p0/3533
GO:0072350	tricarboxylic acid metabolic process	biological_process	0.09625	1	1	11	23	2371	i5_HQ_sample269df8|c13871/f3p0/3533
GO:0044249	cellular biosynthetic process	biological_process	0.10045	1	4	11	394	2371	i2_HQ_sample269df8|c13043/f2p27/2415,i3_HQ_sample269df8|c112834/f26p186/2149,i2_HQ_sample269df8|c36700/f2p3/2742,i2_HQ_sample269df8|c115877/f3p0/2385
GO:0044434	chloroplast part	cellular_component	0.10201	1	1	11	26	2371	i1_HQ_sample269df8|c54382/f4p395/1597
GO:0044435	plastid part	cellular_component	0.10201	1	1	11	26	2371	i1_HQ_sample269df8|c54382/f4p395/1597
GO:0009060	aerobic respiration	biological_process	0.10285	1	1	11	24	2371	i5_HQ_sample269df8|c13871/f3p0/3533
GO:0006006	glucose metabolic process	biological_process	0.10591	1	1	11	26	2371	i5_HQ_sample269df8|c13871/f3p0/3533
GO:0006094	gluconeogenesis	biological_process	0.10591	1	1	11	26	2371	i5_HQ_sample269df8|c13871/f3p0/3533
GO:0019319	hexose biosynthetic process	biological_process	0.10591	1	1	11	26	2371	i5_HQ_sample269df8|c13871/f3p0/3533
GO:0046364	monosaccharide biosynthetic process	biological_process	0.10591	1	1	11	26	2371	i5_HQ_sample269df8|c13871/f3p0/3533
GO:0005730	nucleolus	cellular_component	0.1161	1	1	11	33	2371	i1_HQ_sample269df8|c54382/f4p395/1597
GO:0009605	response to external stimulus	biological_process	0.12512	1	1	11	29	2371	i1_HQ_sample269df8|c54382/f4p395/1597
GO:0008233	peptidase activity	molecular_function	0.12837	1	2	11	126	2371	i1_HQ_sample269df8|c5930/f5p516/1602,i4_HQ_sample269df8|c5134/f4p0/2352
GO:0006457	protein folding	biological_process	0.13874	1	1	11	41	2371	i1_HQ_sample269df8|c54382/f4p395/1597
GO:0045333	cellular respiration	biological_process	0.13999	1	1	11	32	2371	i5_HQ_sample269df8|c13871/f3p0/3533
GO:0016829	lyase activity	molecular_function	0.14373	1	1	11	35	2371	i5_HQ_sample269df8|c13871/f3p0/3533
GO:0031974	membrane-enclosed lumen	cellular_component	0.14466	1	1	11	41	2371	i1_HQ_sample269df8|c54382/f4p395/1597
GO:0031981	nuclear lumen	cellular_component	0.14466	1	1	11	41	2371	i1_HQ_sample269df8|c54382/f4p395/1597
GO:0043233	organelle lumen	cellular_component	0.14466	1	1	11	41	2371	i1_HQ_sample269df8|c54382/f4p395/1597
GO:0070013	intracellular organelle lumen	cellular_component	0.14466	1	1	11	41	2371	i1_HQ_sample269df8|c54382/f4p395/1597
GO:0044237	cellular metabolic process	biological_process	0.16144	1	7	11	1038	2371	i2_HQ_sample269df8|c36700/f2p3/2742,i5_HQ_sample269df8|c13871/f3p0/3533,i2_HQ_sample269df8|c115877/f3p0/2385,i1_HQ_sample269df8|c54382/f4p395/1597,i3_HQ_sample269df8|c112834/f26p186/2149,i2_HQ_sample269df8|c13043/f2p27/2415,i7_HQ_sample269df8|c33204/f4p0/4740
GO:0009987	cellular process	biological_process	0.16266	1	8	11	1254	2371	i3_HQ_sample269df8|c112834/f26p186/2149,i2_HQ_sample269df8|c36700/f2p3/2742,i1_HQ_sample269df8|c5930/f5p516/1602,i2_HQ_sample269df8|c13043/f2p27/2415,i7_HQ_sample269df8|c33204/f4p0/4740,i1_HQ_sample269df8|c54382/f4p395/1597,i5_HQ_sample269df8|c13871/f3p0/3533,i2_HQ_sample269df8|c115877/f3p0/2385
GO:0016787	hydrolase activity	molecular_function	0.16771	1	4	11	461	2371	i1_HQ_sample269df8|c5930/f5p516/1602,i6_HQ_sample269df8|c83744/f60p22/3334,i4_HQ_sample269df8|c5134/f4p0/2352,i2_HQ_sample269df8|c36700/f2p3/2742
GO:0016740	transferase activity	molecular_function	0.16915	1	5	11	619	2371	i2_HQ_sample269df8|c36700/f2p3/2742,i2_HQ_sample269df8|c115877/f3p0/2385,i2_HQ_sample269df8|c13043/f2p27/2415,i7_HQ_sample269df8|c33204/f4p0/4740,i3_HQ_sample269df8|c112834/f26p186/2149
GO:0006508	proteolysis	biological_process	0.17774	1	2	11	152	2371	i1_HQ_sample269df8|c5930/f5p516/1602,i4_HQ_sample269df8|c5134/f4p0/2352
GO:0005840	ribosome	cellular_component	0.18789	1	1	11	52	2371	i1_HQ_sample269df8|c54382/f4p395/1597
GO:0019318	hexose metabolic process	biological_process	0.199	1	1	11	44	2371	i5_HQ_sample269df8|c13871/f3p0/3533
GO:0009507	chloroplast	cellular_component	0.2003	1	1	11	60	2371	i1_HQ_sample269df8|c54382/f4p395/1597
GO:0031967	organelle envelope	cellular_component	0.20232	1	1	11	47	2371	i1_HQ_sample269df8|c54382/f4p395/1597
GO:0031975	envelope	cellular_component	0.20232	1	1	11	47	2371	i1_HQ_sample269df8|c54382/f4p395/1597
GO:0005739	mitochondrion	cellular_component	0.20268	1	1	11	53	2371	i1_HQ_sample269df8|c54382/f4p395/1597
GO:0005996	monosaccharide metabolic process	biological_process	0.20295	1	1	11	45	2371	i5_HQ_sample269df8|c13871/f3p0/3533
GO:0030246	carbohydrate binding	molecular_function	0.2059	1	1	11	44	2371	i6_HQ_sample269df8|c83744/f60p22/3334
GO:0009536	plastid	cellular_component	0.22244	1	1	11	68	2371	i1_HQ_sample269df8|c54382/f4p395/1597
GO:0009628	response to abiotic stimulus	biological_process	0.225	1	1	11	60	2371	i1_HQ_sample269df8|c54382/f4p395/1597
GO:0005773	vacuole	cellular_component	0.22538	1	1	11	57	2371	i4_HQ_sample269df8|c5134/f4p0/2352
GO:0030529	ribonucleoprotein complex	cellular_component	0.23657	1	1	11	63	2371	i1_HQ_sample269df8|c54382/f4p395/1597
GO:0004222	metalloendopeptidase activity	molecular_function	0.25521	1	1	11	45	2371	i1_HQ_sample269df8|c5930/f5p516/1602
GO:0044428	nuclear part	cellular_component	0.26513	1	1	11	62	2371	i1_HQ_sample269df8|c54382/f4p395/1597
GO:0030163	protein catabolic process	biological_process	0.26627	1	1	11	66	2371	i1_HQ_sample269df8|c5930/f5p516/1602
GO:0042623	ATPase activity, coupled	molecular_function	0.26834	1	1	11	56	2371	i1_HQ_sample269df8|c5930/f5p516/1602
GO:0008237	metallopeptidase activity	molecular_function	0.26983	1	1	11	51	2371	i1_HQ_sample269df8|c5930/f5p516/1602
GO:0044260	cellular macromolecule metabolic process	biological_process	0.27398	1	5	11	749	2371	i1_HQ_sample269df8|c54382/f4p395/1597,i2_HQ_sample269df8|c36700/f2p3/2742,i2_HQ_sample269df8|c115877/f3p0/2385,i2_HQ_sample269df8|c13043/f2p27/2415,i3_HQ_sample269df8|c112834/f26p186/2149
GO:0016887	ATPase activity	molecular_function	0.29325	1	1	11	63	2371	i1_HQ_sample269df8|c5930/f5p516/1602
GO:0009057	macromolecule catabolic process	biological_process	0.33746	1	1	11	81	2371	i1_HQ_sample269df8|c5930/f5p516/1602
GO:0006950	response to stress	biological_process	0.34106	1	1	11	99	2371	i1_HQ_sample269df8|c54382/f4p395/1597
GO:0005886	plasma membrane	cellular_component	0.34298	1	1	11	100	2371	i1_HQ_sample269df8|c54382/f4p395/1597
GO:0071944	cell periphery	cellular_component	0.35199	1	1	11	105	2371	i1_HQ_sample269df8|c54382/f4p395/1597
GO:0043228	non-membrane-bounded organelle	cellular_component	0.38964	1	1	11	105	2371	i1_HQ_sample269df8|c54382/f4p395/1597
GO:0043232	intracellular non-membrane-bounded organelle	cellular_component	0.38964	1	1	11	105	2371	i1_HQ_sample269df8|c54382/f4p395/1597
GO:0005524	ATP binding	molecular_function	0.40176	1	3	11	446	2371	i1_HQ_sample269df8|c54382/f4p395/1597,i7_HQ_sample269df8|c33204/f4p0/4740,i1_HQ_sample269df8|c5930/f5p516/1602
GO:0030554	adenyl nucleotide binding	molecular_function	0.40176	1	3	11	446	2371	i1_HQ_sample269df8|c54382/f4p395/1597,i7_HQ_sample269df8|c33204/f4p0/4740,i1_HQ_sample269df8|c5930/f5p516/1602
GO:0032559	adenyl ribonucleotide binding	molecular_function	0.40176	1	3	11	446	2371	i1_HQ_sample269df8|c54382/f4p395/1597,i7_HQ_sample269df8|c33204/f4p0/4740,i1_HQ_sample269df8|c5930/f5p516/1602
GO:0001882	nucleoside binding	molecular_function	0.44666	1	3	11	482	2371	i1_HQ_sample269df8|c5930/f5p516/1602,i7_HQ_sample269df8|c33204/f4p0/4740,i1_HQ_sample269df8|c54382/f4p395/1597
GO:0001883	purine nucleoside binding	molecular_function	0.44666	1	3	11	482	2371	i1_HQ_sample269df8|c54382/f4p395/1597,i1_HQ_sample269df8|c5930/f5p516/1602,i7_HQ_sample269df8|c33204/f4p0/4740
GO:0017076	purine nucleotide binding	molecular_function	0.44666	1	3	11	482	2371	i7_HQ_sample269df8|c33204/f4p0/4740,i1_HQ_sample269df8|c5930/f5p516/1602,i1_HQ_sample269df8|c54382/f4p395/1597
GO:0032549	ribonucleoside binding	molecular_function	0.44666	1	3	11	482	2371	i1_HQ_sample269df8|c54382/f4p395/1597,i1_HQ_sample269df8|c5930/f5p516/1602,i7_HQ_sample269df8|c33204/f4p0/4740
GO:0032550	purine ribonucleoside binding	molecular_function	0.44666	1	3	11	482	2371	i7_HQ_sample269df8|c33204/f4p0/4740,i1_HQ_sample269df8|c5930/f5p516/1602,i1_HQ_sample269df8|c54382/f4p395/1597
GO:0032555	purine ribonucleotide binding	molecular_function	0.44666	1	3	11	482	2371	i1_HQ_sample269df8|c54382/f4p395/1597,i1_HQ_sample269df8|c5930/f5p516/1602,i7_HQ_sample269df8|c33204/f4p0/4740
GO:0035639	purine ribonucleoside triphosphate binding	molecular_function	0.44666	1	3	11	482	2371	i7_HQ_sample269df8|c33204/f4p0/4740,i1_HQ_sample269df8|c5930/f5p516/1602,i1_HQ_sample269df8|c54382/f4p395/1597
GO:1901575	organic substance catabolic process	biological_process	0.45218	1	1	11	128	2371	i1_HQ_sample269df8|c5930/f5p516/1602
GO:0009056	catabolic process	biological_process	0.45425	1	1	11	129	2371	i1_HQ_sample269df8|c5930/f5p516/1602
GO:0032553	ribonucleotide binding	molecular_function	0.45852	1	3	11	491	2371	i1_HQ_sample269df8|c5930/f5p516/1602,i7_HQ_sample269df8|c33204/f4p0/4740,i1_HQ_sample269df8|c54382/f4p395/1597
GO:0044444	cytoplasmic part	cellular_component	0.45998	1	2	11	340	2371	i1_HQ_sample269df8|c54382/f4p395/1597,i4_HQ_sample269df8|c5134/f4p0/2352
GO:0097367	carbohydrate derivative binding	molecular_function	0.46098	1	3	11	494	2371	i1_HQ_sample269df8|c54382/f4p395/1597,i1_HQ_sample269df8|c5930/f5p516/1602,i7_HQ_sample269df8|c33204/f4p0/4740
GO:0017111	nucleoside-triphosphatase activity	molecular_function	0.51086	1	1	11	133	2371	i1_HQ_sample269df8|c5930/f5p516/1602
GO:0016491	oxidoreductase activity	molecular_function	0.51907	1	1	11	176	2371	i5_HQ_sample269df8|c13261/f2p0/3848
GO:0016462	pyrophosphatase activity	molecular_function	0.55827	1	1	11	154	2371	i1_HQ_sample269df8|c5930/f5p516/1602
GO:0016818	hydrolase activity, acting on acid anhydrides, in phosphorus-containing anhydrides	molecular_function	0.55827	1	1	11	154	2371	i1_HQ_sample269df8|c5930/f5p516/1602
GO:0043168	anion binding	molecular_function	0.56082	1	3	11	568	2371	i1_HQ_sample269df8|c54382/f4p395/1597,i7_HQ_sample269df8|c33204/f4p0/4740,i1_HQ_sample269df8|c5930/f5p516/1602
GO:0016817	hydrolase activity, acting on acid anhydrides	molecular_function	0.56595	1	1	11	159	2371	i1_HQ_sample269df8|c5930/f5p516/1602
GO:0005634	nucleus	cellular_component	0.60081	1	1	11	183	2371	i1_HQ_sample269df8|c54382/f4p395/1597
GO:0043227	membrane-bounded organelle	cellular_component	0.60099	1	2	11	411	2371	i1_HQ_sample269df8|c54382/f4p395/1597,i4_HQ_sample269df8|c5134/f4p0/2352
GO:0043231	intracellular membrane-bounded organelle	cellular_component	0.60099	1	2	11	411	2371	i1_HQ_sample269df8|c54382/f4p395/1597,i4_HQ_sample269df8|c5134/f4p0/2352
GO:0005737	cytoplasm	cellular_component	0.61525	1	2	11	447	2371	i1_HQ_sample269df8|c54382/f4p395/1597,i4_HQ_sample269df8|c5134/f4p0/2352
GO:0019538	protein metabolic process	biological_process	0.62753	1	3	11	642	2371	i1_HQ_sample269df8|c5930/f5p516/1602,i1_HQ_sample269df8|c54382/f4p395/1597,i4_HQ_sample269df8|c5134/f4p0/2352
GO:0000166	nucleotide binding	molecular_function	0.64434	1	3	11	648	2371	i1_HQ_sample269df8|c5930/f5p516/1602,i7_HQ_sample269df8|c33204/f4p0/4740,i1_HQ_sample269df8|c54382/f4p395/1597
GO:1901265	nucleoside phosphate binding	molecular_function	0.64434	1	3	11	648	2371	i1_HQ_sample269df8|c5930/f5p516/1602,i7_HQ_sample269df8|c33204/f4p0/4740,i1_HQ_sample269df8|c54382/f4p395/1597
GO:0044422	organelle part	cellular_component	0.67004	1	1	11	208	2371	i1_HQ_sample269df8|c54382/f4p395/1597
GO:0044446	intracellular organelle part	cellular_component	0.67004	1	1	11	208	2371	i1_HQ_sample269df8|c54382/f4p395/1597
GO:0036094	small molecule binding	molecular_function	0.67379	1	3	11	677	2371	i1_HQ_sample269df8|c5930/f5p516/1602,i7_HQ_sample269df8|c33204/f4p0/4740,i1_HQ_sample269df8|c54382/f4p395/1597
GO:0043226	organelle	cellular_component	0.69241	1	2	11	474	2371	i4_HQ_sample269df8|c5134/f4p0/2352,i1_HQ_sample269df8|c54382/f4p395/1597
GO:0043229	intracellular organelle	cellular_component	0.69241	1	2	11	474	2371	i4_HQ_sample269df8|c5134/f4p0/2352,i1_HQ_sample269df8|c54382/f4p395/1597
GO:0050896	response to stimulus	biological_process	0.69289	1	1	11	247	2371	i1_HQ_sample269df8|c54382/f4p395/1597
GO:0016020	membrane	cellular_component	0.69913	1	2	11	509	2371	i1_HQ_sample269df8|c5930/f5p516/1602,i1_HQ_sample269df8|c54382/f4p395/1597
GO:0043167	ion binding	molecular_function	0.71838	1	4	11	911	2371	i1_HQ_sample269df8|c54382/f4p395/1597,i2_HQ_sample269df8|c36700/f2p3/2742,i1_HQ_sample269df8|c5930/f5p516/1602,i7_HQ_sample269df8|c33204/f4p0/4740
GO:0019752	carboxylic acid metabolic process	biological_process	0.81857	1	1	11	350	2371	i5_HQ_sample269df8|c13871/f3p0/3533
GO:0043436	oxoacid metabolic process	biological_process	0.82229	1	1	11	353	2371	i5_HQ_sample269df8|c13871/f3p0/3533
GO:0006082	organic acid metabolic process	biological_process	0.82274	1	1	11	354	2371	i5_HQ_sample269df8|c13871/f3p0/3533
GO:1901363	heterocyclic compound binding	molecular_function	0.82341	1	3	11	831	2371	i7_HQ_sample269df8|c33204/f4p0/4740,i1_HQ_sample269df8|c5930/f5p516/1602,i1_HQ_sample269df8|c54382/f4p395/1597
GO:0097159	organic cyclic compound binding	molecular_function	0.8241	1	3	11	832	2371	i1_HQ_sample269df8|c54382/f4p395/1597,i1_HQ_sample269df8|c5930/f5p516/1602,i7_HQ_sample269df8|c33204/f4p0/4740
GO:0016310	phosphorylation	biological_process	0.83966	1	1	11	332	2371	i7_HQ_sample269df8|c33204/f4p0/4740
GO:0016301	kinase activity	molecular_function	0.85749	1	1	11	340	2371	i7_HQ_sample269df8|c33204/f4p0/4740
GO:0032991	macromolecular complex	cellular_component	0.86102	1	1	11	359	2371	i1_HQ_sample269df8|c54382/f4p395/1597
GO:0044424	intracellular part	cellular_component	0.87242	1	2	11	670	2371	i4_HQ_sample269df8|c5134/f4p0/2352,i1_HQ_sample269df8|c54382/f4p395/1597
GO:0005488	binding	molecular_function	0.87562	1	5	11	1331	2371	i1_HQ_sample269df8|c5930/f5p516/1602,i7_HQ_sample269df8|c33204/f4p0/4740,i1_HQ_sample269df8|c54382/f4p395/1597,i6_HQ_sample269df8|c83744/f60p22/3334,i2_HQ_sample269df8|c36700/f2p3/2742
GO:0016772	transferase activity, transferring phosphorus-containing groups	molecular_function	0.89081	1	1	11	383	2371	i7_HQ_sample269df8|c33204/f4p0/4740
GO:0043169	cation binding	molecular_function	0.89862	1	1	11	413	2371	i2_HQ_sample269df8|c36700/f2p3/2742
GO:0044281	small molecule metabolic process	biological_process	0.90916	1	1	11	468	2371	i5_HQ_sample269df8|c13871/f3p0/3533
GO:0005622	intracellular	cellular_component	0.91011	1	2	11	738	2371	i1_HQ_sample269df8|c54382/f4p395/1597,i4_HQ_sample269df8|c5134/f4p0/2352
GO:0006793	phosphorus metabolic process	biological_process	0.91474	1	1	11	444	2371	i7_HQ_sample269df8|c33204/f4p0/4740
GO:0006796	phosphate-containing compound metabolic process	biological_process	0.91474	1	1	11	444	2371	i7_HQ_sample269df8|c33204/f4p0/4740
GO:0044267	cellular protein metabolic process	biological_process	0.93063	1	1	11	507	2371	i1_HQ_sample269df8|c54382/f4p395/1597
GO:0005623	cell	cellular_component	0.93814	1	2	11	809	2371	i4_HQ_sample269df8|c5134/f4p0/2352,i1_HQ_sample269df8|c54382/f4p395/1597
GO:0044464	cell part	cellular_component	0.93814	1	2	11	809	2371	i4_HQ_sample269df8|c5134/f4p0/2352,i1_HQ_sample269df8|c54382/f4p395/1597
