# Supplementary material for: BSR-Seq analysis provides insights into the cold stress response of Actinidia arguta F1 populations
Source: BMC Genomics. 2021 Jan 22;22:72. doi: 10.1186/s12864-021-07369-9 (PMC7821520; doi:10.1186/s12864-021-07369-9)
Supplement: Supplementary file 4 — Additional file 4: Table S4. Significant GO classifications associated with differentially expressed genes. [file 12864_2021_7369_MOESM4_ESM.xlsx]

## Sheet: Sheet1
Supplementary table S4. Significant KEGG pathways associated with differentially expressed genes
#Term	Database	ID	Input number	Background number	P-Value	Corrected P-Value	Input	Hyperlink
Starch and sucrose metabolism	KEGG PATHWAY	ko00500	19	397	2.31e-11	6.46e-10	i4_HQ_sample269df8|c135248/f54p0/2185:i1_HQ_sample269df8|c17696/f2p281/2127:i4_HQ_sample269df8|c76017/f4p0/2108:i2_HQ_sample269df8|c77106/f2p0/2271:i4_HQ_sample269df8|c5175/f7p0/2355:i5_HQ_sample269df8|c7226/f2p0/3181:i4_HQ_sample269df8|c37720/f2p0/2944:i5_HQ_sample269df8|c29021/f2p36/3677:i2_HQ_sample269df8|c102263/f2p0/2200:i2_HQ_sample269df8|c86699/f2p0/2204:i4_HQ_sample269df8|c85102/f5p16/245…	http://www.genome.jp/kegg-bin/show_pathway?ko00500/K01187%09red/K00975%09red/K01177%09red/K00700%09red/K00705%09red/K00688%09red/K00695%09red
Amino sugar and nucleotide sugar metabolism	KEGG PATHWAY	ko00520	12	237	9.37e-08	1.31e-06	i4_HQ_sample269df8|c135248/f54p0/2185:i1_HQ_sample269df8|c17696/f2p281/2127:i4_HQ_sample269df8|c76017/f4p0/2108:i2_HQ_sample269df8|c77106/f2p0/2271:i3_HQ_sample269df8|c130006/f4p0/2038:i2_HQ_sample269df8|c102263/f2p0/2200:i2_HQ_sample269df8|c86699/f2p0/2204:i4_HQ_sample269df8|c85102/f5p16/2457:i3_HQ_sample269df8|c20610/f2p14/2701:i2_HQ_sample269df8|c99629/f4p34/2153:i2_HQ_sample269df8|c72085/f5p0…	http://www.genome.jp/kegg-bin/show_pathway?ko00520/K00975%09red
Galactose metabolism	KEGG PATHWAY	ko00052	3	105	0.0363594	0.214933	i3_HQ_sample269df8|c42767/f16p8/2173:i6_HQ_sample269df8|c83744/f60p22/3334:i6_HQ_sample269df8|c5893/f2p0/3589	http://www.genome.jp/kegg-bin/show_pathway?ko00052/K01190%09red/K00850%09red/K01187%09red
Carbon fixation in photosynthetic organisms	KEGG PATHWAY	ko00710	4	184	0.0380357	0.214933	i5_HQ_sample269df8|c13871/f3p0/3533:i7_HQ_sample269df8|c34032/f3p0/4403:i6_HQ_sample269df8|c1092/f9p322/3516:i2_HQ_sample269df8|c11979/f2p11/2488	http://www.genome.jp/kegg-bin/show_pathway?ko00710/K01595%09red/K00029%09red/K01601%09red
Other glycan degradation	KEGG PATHWAY	ko00511	2	44	0.0383808	0.214933	i5_HQ_sample269df8|c25399/f2p3/3445:i6_HQ_sample269df8|c5893/f2p0/3589	http://www.genome.jp/kegg-bin/show_pathway?ko00511/K17108%09red/K01190%09red
Sphingolipid metabolism	KEGG PATHWAY	ko00600	2	67	0.0788605	0.368016	i5_HQ_sample269df8|c25399/f2p3/3445:i6_HQ_sample269df8|c5893/f2p0/3589	http://www.genome.jp/kegg-bin/show_pathway?ko00600/K17108%09red/K01190%09red
Glyoxylate and dicarboxylate metabolism	KEGG PATHWAY	ko00630	3	167	0.107152	0.428608	i2_HQ_sample269df8|c81427/f2p0/2332:i7_HQ_sample269df8|c34032/f3p0/4403:i6_HQ_sample269df8|c83141/f16p33/3435	http://www.genome.jp/kegg-bin/show_pathway?ko00630/K03781%09red/K01601%09red/K01681%09red
Pyruvate metabolism	KEGG PATHWAY	ko00620	3	211	0.175228	0.613296	i5_HQ_sample269df8|c13871/f3p0/3533:i6_HQ_sample269df8|c1092/f9p322/3516:i2_HQ_sample269df8|c11979/f2p11/2488	http://www.genome.jp/kegg-bin/show_pathway?ko00620/K01595%09red/K00029%09red
RNA polymerase	KEGG PATHWAY	ko03020	1	43	0.257897	0.723706	i8_HQ_sample269df8|c264/f2p0/5593	http://www.genome.jp/kegg-bin/show_pathway?ko03020/K03040%09red
Tryptophan metabolism	KEGG PATHWAY	ko00380	1	44	0.262921	0.723706	i2_HQ_sample269df8|c81427/f2p0/2332	http://www.genome.jp/kegg-bin/show_pathway?ko00380/K03781%09red
Peroxisome	KEGG PATHWAY	ko04146	2	162	0.303518	0.723706	i2_HQ_sample269df8|c81427/f2p0/2332:i2_HQ_sample269df8|c25007/f2p0/2708	http://www.genome.jp/kegg-bin/show_pathway?ko04146/K13348%09red/K03781%09red
Protein processing in endoplasmic reticulum	KEGG PATHWAY	ko04141	5	543	0.31016	0.723706	i5_HQ_sample269df8|c1218/f20p0/3649:i1_HQ_sample269df8|c148653/f78p10/1671:i1_HQ_sample269df8|c23239/f4p178/1499:i1_HQ_sample269df8|c17988/f2p276/1979:i2_HQ_sample269df8|c9961/f4p130/2592	http://www.genome.jp/kegg-bin/show_pathway?ko04141/K08054%09red/K09490%09red/K10661%09red/K09503%09red/K03283%09red
Ribosome	KEGG PATHWAY	ko03010	2	234	0.474903	0.869459	i1_HQ_sample269df8|c119670/f9p48/1305:i1_HQ_sample269df8|c236012/f11p48/1632	http://www.genome.jp/kegg-bin/show_pathway?ko03010/K02992%09red
Protein export	KEGG PATHWAY	ko03060	1	94	0.475558	0.869459	i2_HQ_sample269df8|c9961/f4p130/2592	http://www.genome.jp/kegg-bin/show_pathway?ko03060/K09490%09red
Oxidative phosphorylation	KEGG PATHWAY	ko00190	2	251	0.511779	0.869459	i5_HQ_sample269df8|c60371/f9p0/3501:i5_HQ_sample269df8|c21773/f2p0/3462	http://www.genome.jp/kegg-bin/show_pathway?ko00190/K01535%09red
RNA degradation	KEGG PATHWAY	ko03018	2	271	0.552981	0.869459	i3_HQ_sample269df8|c42767/f16p8/2173:i1_HQ_sample269df8|c54382/f4p395/1597	http://www.genome.jp/kegg-bin/show_pathway?ko03018/K04077%09red/K00850%09red
Fructose and mannose metabolism	KEGG PATHWAY	ko00051	1	125	0.575648	0.869459	i3_HQ_sample269df8|c42767/f16p8/2173	http://www.genome.jp/kegg-bin/show_pathway?ko00051/K00850%09red
Pyrimidine metabolism	KEGG PATHWAY	ko00240	1	133	0.598254	0.869459	i8_HQ_sample269df8|c264/f2p0/5593	http://www.genome.jp/kegg-bin/show_pathway?ko00240/K03040%09red
Phagosome	KEGG PATHWAY	ko04145	1	146	0.63248	0.869459	i5_HQ_sample269df8|c1218/f20p0/3649	http://www.genome.jp/kegg-bin/show_pathway?ko04145/K08054%09red
Citrate cycle (TCA cycle)	KEGG PATHWAY	ko00020	1	147	0.63499	0.869459	i6_HQ_sample269df8|c83141/f16p33/3435	http://www.genome.jp/kegg-bin/show_pathway?ko00020/K01681%09red
Pentose phosphate pathway	KEGG PATHWAY	ko00030	1	154	0.652094	0.869459	i3_HQ_sample269df8|c42767/f16p8/2173	http://www.genome.jp/kegg-bin/show_pathway?ko00030/K00850%09red
Endocytosis	KEGG PATHWAY	ko04144	2	359	0.704828	0.897054	i5_HQ_sample269df8|c36648/f5p22/3408:i1_HQ_sample269df8|c23239/f4p178/1499	http://www.genome.jp/kegg-bin/show_pathway?ko04144/K03283%09red/K01528%09red
Purine metabolism	KEGG PATHWAY	ko00230	1	205	0.754969	0.900986	i8_HQ_sample269df8|c264/f2p0/5593	http://www.genome.jp/kegg-bin/show_pathway?ko00230/K03040%09red
Ubiquitin mediated proteolysis	KEGG PATHWAY	ko04120	1	243	0.811488	0.900986	i2_HQ_sample269df8|c70457/f2p205/2118	http://www.genome.jp/kegg-bin/show_pathway?ko04120/K10144%09red
Glycolysis / Gluconeogenesis	KEGG PATHWAY	ko00010	1	277	0.851023	0.900986	i3_HQ_sample269df8|c42767/f16p8/2173	http://www.genome.jp/kegg-bin/show_pathway?ko00010/K00850%09red
Plant-pathogen interaction	KEGG PATHWAY	ko04626	1	281	0.855098	0.900986	i4_HQ_sample269df8|c11466/f2p0/2650	http://www.genome.jp/kegg-bin/show_pathway?ko04626/K05391%09red
Plant hormone signal transduction	KEGG PATHWAY	ko04075	2	514	0.868808	0.900986	i4_HQ_sample269df8|c100244/f2p21/2458:i6_HQ_sample269df8|c75001/f92p0/3559	http://www.genome.jp/kegg-bin/show_pathway?ko04075/K14515%09red
Spliceosome	KEGG PATHWAY	ko03040	1	529	0.974548	0.974548	i1_HQ_sample269df8|c23239/f4p178/1499	http://www.genome.jp/kegg-bin/show_pathway?ko03040/K03283%09red
