# Supplementary material for: BSR-Seq analysis provides insights into the cold stress response of Actinidia arguta F1 populations
Source: BMC Genomics. 2021 Jan 22;22:72. doi: 10.1186/s12864-021-07369-9 (PMC7821520; doi:10.1186/s12864-021-07369-9)
Supplement: Supplementary file 5 — Additional file 5: Table S5. Primers used for qRT-PCR. [file 12864_2021_7369_MOESM5_ESM.xlsx]

## Sheet: Sheet1
Supplementary table S5. Primers used in this study
Genes	Forward Primer (5′ -3′ )	Reverse Primer (5′ - 3′)
HSPA5	TGATGGGAAAGAGCCTAACAAG	CCAACAGTTTCAATTCCAAGGG
SUS	AGTCATATGGCCTTCACTATGC	GTACGGTCTTTCAACACACCTA
BAM	ATTGGGAAGGAAGACTGGGG	CCCGGCTACTTTTCCAGAGA
GWD	CTTGCGCTTTCTTCGGATGA	AGCCCATTGATCCACTCCAA
ADP-Glc	TCTCTCTTTGGACTCTCTGAGC	GCATAAGGAATGATTTCAGAGC
DNAJ	CAACCTGGAGAAGTAATCAAGC	TAACGTCGTGCAATGTAGTCTC
Proline-rich	CCATAGACACCCTGAAACTAGG	ACAGTCAAGGAGGACTTGAAGA
EBF	GTCTCTTGTGAGAAAGGTCTGG	ACATAAGGGACATTCCACAAAG
Ca2+-transporting ATPase	ATGAGGAAAATGATGGCAGACA	AACTAAAGGAGGCAAGACTGAC
alpha-1,4-glucan phosphorylase	TGGGATATTACCCAAAGAACTG	ACTTTTTCTCCAACAGGTCAGA
Callose sythase	CTTACCAGGAAAACGAAAAGTG	AAGAAACGTCAGGAAGATGAGA
CRY	ATTCGAGGATGAATCAGAGAGA	GTTGTAGCACTATCGGCTTTTC
Zinc finger CCCH domaint protein	ACAAGTGCATGAACCTTCTTCT	ATGGGATTCTCACATCTTGAAC
HSP70	TTAGAGAGGCAGAAGAGTTTGC	CTCTGGTTATCATCCATCCACT
PHYB activation tagged suppressor	TAGCAATCCAATGGACTTATCC	GTTACCACAATCCCATCTCCTA
ftsH	GTTCGTGATCTTTTCAAGAAGG	AATATCTGCACGGTTAGTTGCT
BSL3	CTGGAAGTGCTGGAATTAGGTT	TGTGTGAGATCAAGAACGTGAA
MPV17	TGGAATGCTAATCTTGGGACCC	ACCTTGTAGAGCTGCATTCACA
SVP3	GCTTGAGACTAAGGGTGAAAGA	GTTCTTCCGGAACGATGTTAT
ERF5	TACAGCATGAGTTTTGTGGAAG	CACTCGAAGTCAGAACAATCAA
CBL	GTTCTGTTAGCTGGATTTTTGC	CTTCCGTAGTCACACTTTCCTC
CHY	TGCAGTATGGATGTCCTCATTA	AGAAATATCTTCCCATGCACAC
Structural consistent of cell wall	GCTAACTACCGTTACGCATCTC	GATTTGTACACCGGAGGTTTT
Dormancy/auxin associated family protein	CTCGGAAAGCTACGTAAACAAC	GGAAGGCCATTTCTGTCATTTC
Auxin response factor	GAGTTGGTAGCGAAAGTGATTC	ACTCATGGTAGCTGCTGAATTT
Extensin -like region	TCTGCAATGGAGACTATCATCA	GAAATTGTAAACTGGTGGTGGA
DEP2	GCCAAGTACTTTACCGCTTA	AGAAGCACCAAACTTATCCA
Actin	TGCATGAGCGATCAAGTTTCAAG	TGTCCCATGTCTGGTTGATGACT
